# Supplementary material for: Laboratory Test Indirectly Reveals the Unreliability of RNA-Dependent 16S rRNA Amplicon Sequences in Detecting the Gut Bacterial Diversity of Delia antiqua
Source: Insects. 2025 Jun 10;16(6):611. doi: 10.3390/insects16060611 (PMC12193304; doi:10.3390/insects16060611)
Supplement: Supplementary file 1 [file insects-16-00611-s001.zip]

Archive with 1 entries (1 files):
- insects-3668398-supplementary.pdf
